# Supplementary material for: Evaluating the Clinical Utility of Genome Sequencing for Cytogenetically Balanced Chromosomal Abnormalities in Prenatal Diagnosis
Source: Front Genet. 2021 Jan 27;11:620162. doi: 10.3389/fgene.2020.620162 (PMC7873444; doi:10.3389/fgene.2020.620162)
Supplement: Supplementary file 2 [file Table_1.XLSX]

## Sheet: master
Case	Karyotype	Sample type	Gestation	Indication for prenatal diagnosis	Outcome	Chromosomal breakpoints	Genomic breakpoints by Manta	Genomic breakpoints by Lumpy	OMIM morbid gene	TAD coordinate	Deletion by CNVnator	Deletion by NxClinical	Pathogenicity of deletion	Gene disrupted by deletion	ACMG/ClinGen rule on deletion	CNV identiifed by CMA validation by GS	Orthogonal method validation on BCA
						(G-banded karyotype vs GS)	(GRCh37)	(GRCh37)
1	46,XX,t(18;19)(q12.2;q13.1)dn	Amniotic fluid	18 weeks	Advanced maternal age, Intracytoplasmic sperm injection	Livebirth at 38 weeks. Birthweight 3.32 kg (75 percentile). Head circumference 35cm (95 percentile). Referred to clinical genetics for follow up..	18q12.2 vs 18.q12.1	chr18:29,652,147	chr18:29,652,147	RNF125	chr18:29640001-30240000; chr18:29640001-30280000; chr18:29640001-30320000; chr18:29640001-30760000; chr18:29640001-30840000; chr18:29640001-30920000; chr18:29640001-31400000; chr18:29640001-31640000; chr18:29640001-32480000; chr18:29640001-32520000	-	-	N/A		-	-	Sanger
						19q13.1 vs 19q13.12	chr19:36,930,887	chr19:36,930,887
2	46,XX,t(4;12)(q35;p13.1)dn	Amniotic fluid	19 weeks	2nd trimester Down syndrome screening T21 risk 1 in 71	Livebirth at 40 weeks. Birth weight 3.2 kg. Anal polyp found at birth with ligation done at 3 months. No followup at paediatrics or genetics.	4q35 vs 4q35.2	chr4:186,776,072	chr4:186,776,072	-	-	-	-	N/A		-	-	Sanger
						12p13.1 vs 12p12.3	chr12:15,513,829	chr12:15,513,829
3	46,X,inv(X)(p21;q22.1)dn	Amniotic fluid	17 weeks	Alpha thalassaemia couple; USG showed increased cardio-thoracic ratio	Medical termination of pregnancy at 18 weeks for Hb Bart syndrome	Xp21 vs Xp21.1	chrX:34,271,812	chrX:34,271,813	PCDH19		-	-	N/A		-	-	-
						Xq22.1 vs Xq22.1	chrX:99,594,533	chrX:99,594,531		-
4	46,XY,t(5;9)(q13;q32)dn	Amniotic fluid	19 weeks	Previous termination of pregnancy with absence of cerebrellar vermis and corpus callosum, de novo 1p32.1-1p31.3 deletion.	Livebirth at 39 weeks. Birth weight 3.15 kg. Mild global developmental delay, mild hypotonia, phonological delay. Last developmental assessment at 5y10m: development close to age. Study normal school and remained well at 7y	5q13 vs 5q14.1	chr5:78,899,784	chr5:78,899,784	-	chr5:78880001-79400000; chr5:78880001-79760000; chr5:78880001-79840000 chr9:117880001-118320000	-	-	N/A		-	-	-
						9q32 vs 9q32	chr9:117,899,085	chr9:117,899,085
5	46,XY,t(1;4)(p21;q21.1)dn	Amniotic fluid	18 weeks	1st trimester Down syndrome screening T21 risk 1 in 100	Livebirth at 37 weeks. Birthweight 2.78 kg. Last developmental assessment at 5y4m: normal development with borderline social, language and practical reasoning delay, mild disarticulation and ascent, mild ASD features, referred for ASD workup now 6 yo	1p21 vs 1p21.2	chr1:100,004,147	chr1:100,004,151	-		-	-	N/A		-	-	Sanger
						4q21.1 vs 4q21.1	chr4:88,309,179	chr4:88,309,177		-
6	46,XX,t(8;11)(q22;q13)dn	Chorionic villi	12 weeks	1st trimester Down syndrome screening T21 risk 1 in 18; increased nuchal translucency 5.92 mm	Silent miscarriage with hydropic features at 15 weeks. Medical induction	8q22 vs 8q22.1	chr8:97,086,794	chr8:97,086,794	-		-	-	N/A		-	-	Sanger
						11q13 vs 11q13.1	chr11:65,540,889	chr11:65,540,889		-
7	46,XY,t(7;18;12)(q31;p11.3;q15)dn	Chorionic villi	13 weeks	1st trimester Down syndrome screening T21 risk 1 in 50; US showed round head shape	Medical termination of pregnancy at 21 weeks. No postmortem. Chromosome microarray showed arr[GRCh36] 12q15q21.1(68998005_70431136)x1 dn	7q31 vs 7q31.1	chr7:110,493,772	chr7:110,493,772 chr12:69,794,115 chr18:3,766,595	-	chr7:110480001-111400000	chr12:70682001-72155000	chr12:70682001-72155000	Pathogenic	CNOT2	1A, 2H, 3A, 4C, 5F	Yes	-
						12q15 vs 12q15	chr12:69,794,115
						18p11.3 vs 18p11.31	chr18:3,766,591
8	46,XY,inv(21)(q11.2;q22.3)dn	Amniotic fluid	22 weeks	USG showed early-onset intrauterine growth restriction	Livebirth 35 weeks. Birthweight. MOPD II	21q11.2 vs 21q11.2	chr21:14,953,345	chr21:14,953,345	PCNT		-	-	N/A		-	-	PacBio
						21q22.3 vs 21q22.3	chr21:47,839,992	chr21:47,839,992		-
9	46,XY,t(6;8)(p21.1;q24.1)dn	Amniotic fluid	21 weeks	USG showed intracardiac echogenic focus, short long bones	Livebirth at 40 weeks. Birthweight 3.1 kg. Normal newborn examination. Mild global delay since early infancy with autistic features. Autism spectrum disorder when 6 years old follow-up psychiatry and Clinical genetics.	6p21.1 vs 6p21.1	chr6:45,841,060	chr6:45,841,063	-	chr6:45840001-46720000; chr6:45840001-47680000	-	-	N/A		-	-	Sanger
						8q24.1 vs 8q24.21	chr8:126,545,471	chr8:126,545,472
10	46,XX,t(3;7,6)(q25;q36;q21)dn	Amniotic fluid	21 weeks	USG showed left cleft lip	Medical termination of pregnancy at 21 weeks. Postmortem: left cleft lip	3q25 vs 3q25.32	chr3:157,254,970	chr3:157,254,973 chr6:106,600,067 chr7:158,852,085	-	chr3:157240001-158360000; chr3:157240001-158400000; chr3:157240001-158440000; chr3:157240001-158480000; chr3:157240001-158520000; chr3:157240001-160200000; chr3:157240001-161280000	chr7:153748001-158682000	chr7:153748001-158682000	Pathogenic	DPP6, MNX1, SHH	1A, 2A, 3C, 5F	Yes	-
						6q21 vs 6q21	chr6:106,600,067
						7q36 vs 7q36.3	chr7:158,852,085
Notes:
N/A* - not enough DNA for web lab validation
NxClinical is a software developed by BioDiscovery

## Sheet: MOPDII
Subject	Karotype	Breakpoint by Illumina (GRCh37)	Breakpoint by Nanopore (GRCh37)	Breakpoint by Pacbio (GRCh37)
12F0050	46,XY,inv(21)q11.2q22.3)dn	chr21:14953345;chr21:47839992	chr21:14953345;chr21:47839990	chr21:14953346;chr21:47839992
